# Supplementary material for: Spatio-temporal evolution of port opening in China's 40 years of reform and opening-up period
Source: PLoS One. 2019 Aug 12;14(8):e0220912. doi: 10.1371/journal.pone.0220912 (PMC6690548; doi:10.1371/journal.pone.0220912)
Supplement: S1 Table — (XLSX) [file pone.0220912.s001.xlsx]

## Sheet: Sheet1
ID	port city	port type	regional system	port	port export logistics volume (PEL)	port import logistics volume (PIL)	port external market coverage (EMC)	port city export trade amount (PCE)	port city import trade amount (PCI)	port outbound passengers (POP)	port inbound passengers (PIP)	PEL score	PIL score	POP score	PIP score	EMC score	PCE score	PCI score	FLI score	IPI score	CFA score	POD score
1	Alxa	Roadport	Border Ports	Alxa Roadport	3337	7709940	1	3337	7709940	118730	118919	2.72766e-06	0.00212701	0.000354743	0.000372092	0.000368805	3.08794e-05	5.25778e-05	0.00249855	0.000726835	8.34572e-05	0.00330884
2	Altay	Roadport	Border Ports	Altay Roadport	104259	628903	2	104259	628903	80918	80345	8.52211e-05	0.000173501	0.000241768	0.000251396	0.000737609	0.00029632	2.64192e-05	0.000996332	0.000493163	0.000322739	0.00181223
3	Ali	Roadport	Border Ports	Ali Roadport	43	0	1	43	0	0	0	3.51481e-08	0	0	0	0.000368805	0	1.02654e-06	0.00036884	0	1.02654e-06	0.000369866
4	Anqing	Riverport	Ports Along the Yangtze Rriver	Anqing Riverport	137970	79017	2	137970	79017	0	13	0.000112776	2.17992e-05	0	4.06764e-08	0.000737609	0.00103998	8.05599e-05	0.000872185	4.06764e-08	0.00112054	0.00199276
5	Bayannaoer	Roadport	Border Ports	Bayannaoer Roadport	1023228	7985376	2	1023228	7985376	161055	161340	0.000836385	0.002203	0.000481202	0.000504825	0.000737609	0.000279096	0.000115558	0.003777	0.000986027	0.000394654	0.00515768
6	Baicheng	Riverport	Border Ports	Baicheng Riverport	0	0	1	0	0	0	0	0	0	0	0	0.000368805	5.45705e-05	8.58466e-06	0.000368805	0	6.31552e-05	0.00043196
7	Baishan	Roadport	Border Ports	Baishan Roadport	74187	182422	1	74187	182422	4442	4388	6.06403e-05	5.03265e-05	1.32719e-05	1.37298e-05	0.000368805	0.000122181	1.98745e-05	0.000479771	2.70017e-05	0.000142056	0.000648829
8	Baise	Roadport	Border Ports	Baise Roadport	28332	12390	1	28332	12390	56521	56651	2.31585e-05	3.41815e-06	0.000168874	0.000177258	0.000368805	0.000482959	0.000107675	0.000395381	0.000346132	0.000590633	0.00133215
9	Baotou	Roadport	Border Ports	Baotou Roadport	33745	205441	2	33745	205441	22615	22787	2.75831e-05	5.6677e-05	6.75694e-05	7.12994e-05	0.000737609	0.000532509	0.000255866	0.000821869	0.000138869	0.000788376	0.00174911
10	Baoshan	Roadport	Border Ports	Baoshan Roadport	66776	1476043	1	66776	1476043	18075	17328	5.45826e-05	0.00040721	5.40047e-05	5.42185e-05	0.000368805	7.96682e-05	2.82725e-05	0.000830597	0.000108223	0.000107941	0.00104676
11	Beihai	Seaport	Coastal Ports	Beihai Seaport	2088239	8091783	31	2088239	8091783	17679	16326	0.00170692	0.00223236	3.38489e-05	3.20592e-05	0.0114329	0.000777042	0.000614004	0.0153722	6.59082e-05	0.00139105	0.0168292
12	Beihai	Airport	Coastal Ports	Beihai Airport	0	0	1	2088239	8091783	17679	16326	0	0	1.89726e-05	1.9024e-05	0.000368805	0.000777042	0.000614004	0.000368805	3.79966e-05	0.00139105	0.00179785
13	Beijing	Airport	Inland Ports	Beijing Airport	1455122	311946	55	1467390	315594	11596487	11700450	0.00118941	8.60595e-05	0.0345441	0.0365109	0.0202843	0.0315088	0.0983963	0.0215597	0.0710549	0.129905	0.22252
14	Beijing	Railport	Inland Ports	Beijing Railport	12268	3648	1	1467390	315594	11596487	11700450	1.00278e-05	1.00641e-06	0.000104059	9.92503e-05	0.000368805	0.0315088	0.0983963	0.000379839	0.00020331	0.129905	0.130488
15	Bortala	Roadport	Border Ports	Bortala Roadport	0	0	2	2487077	2728272	19265	21063	0	0	0	0	0.000737609	0.000820323	6.22301e-05	0.000737609	0	0.000882553	0.00162016
16	Bortala	Railport	Border Ports	Bortala Railport	2487077	2728272	14	2487077	2728272	19265	21063	0.00203293	0.000752675	5.75602e-05	6.59051e-05	0.00516326	0.000820323	6.22301e-05	0.00794887	0.000123465	0.000882553	0.00895489
17	Cangzhou	Seaport	Coastal Ports	Cangzhou Seaport	5958	22119186	1	5958	22119186	4583	3928	4.87006e-06	0.00610223	1.36931e-05	1.22905e-05	0.000368805	0.00133449	0.00019305	0.00647591	2.59837e-05	0.00152754	0.00802943
18	Changji	Roadport	Border Ports	Changji Roadport	463	414	2	463	414	160	43	3.78455e-07	1.14214e-07	4.7805e-07	1.34545e-07	0.000737609	0.000603826	5.79104e-05	0.000738102	6.12595e-07	0.000661737	0.00140045
19	Changzhou	Airport	Ports Along the Yangtze Rriver	Changzhou Airport	0	0	5	1144977	3381455	52802	53286	0	0	0.000151079	0.00015922	0.00184402	0.0147098	0.00276652	0.00184402	0.000310299	0.0174763	0.0196306
20	Changzhou	Riverport	Ports Along the Yangtze Rriver	Changzhou Riverport	1144977	3381455	32	1144977	3381455	52802	53286	0.000935902	0.000932874	6.68373e-06	7.50948e-06	0.0118017	0.0147098	0.00276652	0.0136705	1.41932e-05	0.0174763	0.031161
21	Chaozhou	Seaport	Coastal Ports	Chaozhou Seaport	94113	4109025	1	94113	4109025	1954	1769	7.69278e-05	0.0011336	5.83818e-06	5.53512e-06	0.000368805	0.00148885	0.000111584	0.00157933	1.13733e-05	0.00160044	0.00319114
22	Chengdu	Airport	Ports Along the Yangtze Rriver	Chengdu Airport	146560	25860	23	146560	25860	2032096	2042263	0.000119798	7.13425e-06	0.00607152	0.00639014	0.00848251	0.00623966	0.00220569	0.00860944	0.0124617	0.00844536	0.0295165
23	Chizhou	Riverport	Ports Along the Yangtze Rriver	Chizhou Riverport	143273	720875	1	143273	720875	323	113	0.000117111	0.000198875	9.65063e-07	3.53572e-07	0.000368805	0.000117588	5.53706e-05	0.00068479	1.31863e-06	0.000172959	0.000859067
24	Chongzuo	Roadport	Border Ports	Chongzuo Roadport	841410	822759	3	1226072	842158	503160	504916	0.000687767	0.000226982	0.00142169	0.0014729	0.00110641	0.00503964	0.00107947	0.00202116	0.00289459	0.00611911	0.0110349
25	Chongzuo	Railport	Border Ports	Chongzuo Railport	384662	19399	1	1226072	842158	503160	504916	0.000314422	5.35179e-06	8.16539e-05	0.000106957	0.000368805	0.00503964	0.00107947	0.000688578	0.000188611	0.00611911	0.0069963
26	Dalian	Seaport	Coastal Ports	Dalian Seaport	23890454	59413155	127	23916647	59432027	916936	890497	0.019528	0.0163909	0.000381257	0.000366876	0.0468382	0.0157004	0.0103364	0.0827571	0.000748133	0.0260368	0.109542
27	Dalian	Airport	Coastal Ports	Dalian Airport	26193	18872	10	23916647	59432027	916936	890497	2.14101e-05	5.2064e-06	0.00235838	0.00241945	0.00368805	0.0157004	0.0103364	0.00371466	0.00477782	0.0260368	0.0345292
28	Daxinganling	Riverport	Border Ports	Daxinganling Riverport	41	16485348	1	41	16485348	8	8	3.35133e-08	0.00454797	2.39025e-08	2.50316e-08	0.000368805	8.37371e-06	0.000204976	0.00491681	4.89341e-08	0.000213349	0.00513021
29	Dandong	Roadport	Border Ports	Dandong Roadport	0	0	1	1289850	12906379	237008	225588	0	0	0.000215953	0.00020075	0.000368805	0.00135691	0.000471594	0.000368805	0.000416703	0.0018285	0.00261401
30	Dandong	Seaport	Coastal Ports	Dandong Seaport	1195961	12822120	49	1289850	12906379	237008	225588	0.000977576	0.00353736	0.000287227	0.000292666	0.0180714	0.00135691	0.000471594	0.0225864	0.000579894	0.0018285	0.0249948
31	Dandong	Railport	Border Ports	Dandong Railport	93889	84259	1	1289850	12906379	237008	225588	7.67447e-05	2.32453e-05	0.000204955	0.000212437	0.000368805	0.00135691	0.000471594	0.000468795	0.000417392	0.0018285	0.00271469
32	Danzhou	Seaport	Coastal Ports	Danzhou Seaport	3522677	18353612	4	3522677	18353612	19409	21158	0.00287943	0.00506339	5.79904e-05	6.62024e-05	0.00147522	1.65844e-05	0.000143592	0.00941803	0.000124193	0.000160177	0.0097024
33	Dehong	Roadport	Border Ports	Dehong Roadport	1194402	3517939	1	1194402	3517939	465361	438089	0.000976302	0.000970528	0.00139041	0.00137076	0.000368805	0.00115734	0.000868645	0.00231563	0.00276117	0.00202598	0.00710279
34	Dongfang	Seaport	Coastal Ports	Dongfang Seaport	739317	2910775	1	739317	2910775	2388	1876	0.000604316	0.000803023	7.13489e-06	5.86991e-06	0.000368805	0.000123662	5.47242e-05	0.00177614	1.30048e-05	0.000178386	0.00196754
35	Dongguan	Riverport	Coastal Ports	Dongguan Riverport	533686	1930561	141	533688	1930564	513180	352536	0.000436234	0.000532602	0.000906831	0.000478889	0.0520014	0.0535508	0.0198069	0.0529703	0.00138572	0.0733577	0.127714
36	Dongguan	Railport	Coastal Ports	Dongguan Railport	2	3	1	533688	1930564	513180	352536	1.6348e-09	8.27639e-10	0.000626454	0.000624179	0.000368805	0.0535508	0.0198069	0.000368807	0.00125063	0.0733577	0.0749772
37	Dongying	Seaport	Coastal Ports	Dongying Seaport	1460271	3722990	1	1460271	3722990	3235	3483	0.00119362	0.0010271	9.66557e-06	1.08981e-05	0.000368805	0.00152806	0.00176888	0.00258952	2.05637e-05	0.00329694	0.00590703
38	Fangchenggang	Roadport	Border Ports	Fangchenggang Roadport	388003	139029	1	7302646	54332645	2009498	2022519	0.000317153	3.83553e-05	0.00592467	0.00623016	0.000368805	0.00104273	0.00152947	0.000724313	0.0121548	0.0025722	0.0154514
39	Fangchenggang	Seaport	Coastal Ports	Fangchenggang Seaport	6914643	54193616	47	7302646	54332645	2009498	2022519	0.00565202	0.0149509	7.93264e-05	9.82053e-05	0.0173338	0.00104273	0.00152947	0.0379367	0.000177532	0.0025722	0.0406865
40	Foshan	Riverport	Coastal Ports	Foshan Riverport	3684396	3257785	128	3684450	3257843	393121	390469	0.00301162	0.000898756	0.00117457	0.00122176	0.047207	0.0269476	0.00523192	0.0511174	0.00239633	0.0321795	0.0856932
41	Foshan	Railport	Coastal Ports	Foshan Railport	54	58	1	3684450	3257843	393121	390469	4.41395e-08	1.6001e-08	0	0	0.000368805	0.0269476	0.00523192	0.000368865	0	0.0321795	0.0325484
42	Fuzhou	Seaport	Coastal Ports	Fuzhou Seaport	5783027	26559056	124	5783027	26572282	859480	914509	0.00472704	0.0073271	0.000170502	0.000365793	0.0457318	0.0135468	0.00435092	0.0577859	0.000536296	0.0178978	0.07622
43	Fuzhou	Airport	Coastal Ports	Fuzhou Airport	0	13226	10	5783027	26572282	859480	914509	0	3.64878e-06	0.00239746	0.00249566	0.00368805	0.0135468	0.00435092	0.00369169	0.00489312	0.0178978	0.0264826
44	Guangzhou	Seaport	Coastal Ports	Guangzhou Seaport	10582437	18793352	152	12187506	19308847	7938776	7928419	0.00865006	0.0051847	0.00128419	0.0012531	0.0560583	0.0344614	0.0166686	0.0698931	0.00253729	0.05113	0.12356
45	Guangzhou	Airport	Coastal Ports	Guangzhou Airport	1396743	173918	26	12187506	19308847	7938776	7928419	0.0011417	4.79804e-05	0.0170367	0.0177891	0.00958892	0.0344614	0.0166686	0.0107786	0.0348257	0.05113	0.0967343
46	Guangzhou	Railport	Coastal Ports	Guangzhou Railport	93	26	1	12187506	19308847	7938776	7928419	7.6018e-08	7.17287e-09	0.00539723	0.0057557	0.000368805	0.0344614	0.0166686	0.000368888	0.0111529	0.05113	0.0626518
47	Guigang	Riverport	Coastal Ports	Guigang Riverport	246039	351838	6	246039	351838	2021	1286	0.000201112	9.70649e-05	6.03837e-06	4.02383e-06	0.00221283	9.63043e-05	3.66216e-05	0.002511	1.00622e-05	0.000132926	0.00265399
48	Guiyang	Airport	Ports Along the Yangtze Rriver	Guiyang Airport	420	304	7	420	304	200474	200705	3.43307e-07	8.38674e-08	0.000598978	0.000627996	0.00258163	0.00374994	0.000235654	0.00258206	0.00122697	0.0039856	0.00779463
49	Guilin	Airport	Border Ports	Guilin Airport	39	96	10	39	96	235279	230906	3.18785e-08	2.64844e-08	0.000702969	0.000722494	0.00368805	0.000570701	4.13568e-05	0.0036881	0.00142546	0.000612058	0.00572562
50	Harbin	Airport	Border Ports	Harbin Airport	193	1172	4	8884	4235	399042	399887	1.57758e-07	3.23331e-07	0.00119226	0.00125123	0.00147522	0.00109151	0.000916897	0.0014757	0.00244349	0.00200841	0.0059276
51	Harbin	Riverport	Border Ports	Harbin Riverport	70	1197	7	8884	4235	399042	399887	5.72179e-08	3.30228e-07	0	0	0.00258163	0.00109151	0.000916897	0.00258202	0	0.00200841	0.00459043
52	Harbin	Railport	Border Ports	Harbin Railport	8621	1866	4	8884	4235	399042	399887	7.04679e-06	5.14791e-07	0	0	0.00147522	0.00109151	0.000916897	0.00148278	0	0.00200841	0.00349119
53	Hami	Roadport	Border Ports	Hami Roadport	391003	1580133	2	391003	1580133	12018	12073	0.000319605	0.000435926	3.59075e-05	3.77758e-05	0.000737609	0.000221686	9.89211e-07	0.00149314	7.36833e-05	0.000222675	0.0017895
54	Haikou	Seaport	Coastal Ports	Haikou Seaport	383897	2594565	23	385351	2597220	330454	330308	0.000313797	0.000715787	0.00014095	0.000145334	0.00848251	0.000490011	0.00102119	0.00951209	0.000286284	0.0015112	0.0113096
55	Haikou	Airport	Coastal Ports	Haikou Airport	1454	2655	12	385351	2597220	330454	330308	1.1885e-06	7.3246e-07	0.000846384	0.000888184	0.00442565	0.000490011	0.00102119	0.00442758	0.00173457	0.0015112	0.00767335
56	Hangzhou	Airport	Coastal Ports	Hangzhou Airport	81197	4625	23	81197	4625	1951776	1980882	6.63703e-05	1.27594e-06	0.00583154	0.00619808	0.00848251	0.0353541	0.00612696	0.00855015	0.0120296	0.041481	0.0620608
57	Hefei	Airport	Ports Along the Yangtze Rriver	Hefei Airport	507	1209	5	507	1209	241062	242937	4.14421e-07	3.33538e-07	0.000720248	0.000760138	0.00184402	0.00718894	0.00162984	0.00184477	0.00148039	0.00881879	0.0121439
58	Hegang	Riverport	Border Ports	Hegang Riverport	3883	68181	27	3883	68181	13898	15145	3.17396e-06	1.88097e-05	4.15246e-05	4.7388e-05	0.00995772	9.32188e-05	4.25825e-06	0.00997971	8.89126e-05	9.74771e-05	0.0101661
59	Heihe	Riverport	Border Ports	Heihe Riverport	113892	196732	15	113892	196732	357779	355992	9.30951e-05	5.42743e-05	0.00106898	0.00111388	0.00553207	0.00015548	0.000102307	0.00567944	0.00218286	0.000257787	0.00812008
60	Honghe	Roadport	Border Ports	Honghe Roadport	1476332	610437	1	1745195	713079	736189	727990	0.00120675	0.000168407	0.00218775	0.00226494	0.000368805	0.00024197	0.000134275	0.00174396	0.00445269	0.000376245	0.0065729
61	Honghe	Railport	Border Ports	Honghe Railport	268863	102642	1	1745195	713079	736189	727990	0.000219768	2.83168e-05	1.18407e-05	1.29069e-05	0.000368805	0.00024197	0.000134275	0.00061689	2.47476e-05	0.000376245	0.00101788
62	Hohhot	Airport	Border Ports	Hohhot Airport	29	723	5	29	723	82676	83197	2.37045e-08	1.99461e-07	0.00024702	0.000260319	0.00184402	0.000962433	0.000351635	0.00184425	0.00050734	0.00131407	0.00366565
63	Hulunbeier	Roadport	Border Ports	Hulunbeier Roadport	530189	707158	2	1431530	12400820	115855	114439	0.000433375	0.00019509	0.000246925	0.000259077	0.000737609	0.000521794	0.000404872	0.00136608	0.000506002	0.000926666	0.00279874
64	Hulunbeier	Airport	Border Ports	Hulunbeier Airport	12	36	5	1431530	12400820	115855	114439	9.80878e-09	9.93166e-09	5.39091e-05	6.34708e-05	0.00184402	0.000521794	0.000404872	0.00184404	0.00011738	0.000926666	0.00288809
65	Hulunbeier	Railport	Border Ports	Hulunbeier Railport	901329	11693626	4	1431530	12400820	115855	114439	0.000736745	0.00322603	4.53191e-05	3.55261e-05	0.00147522	0.000521794	0.000404872	0.005438	8.08452e-05	0.000926666	0.00644551
66	Huludao	Seaport	Coastal Ports	Huludao Seaport	689556	503795	1	689556	503795	192	29	0.000563642	0.000138987	5.7366e-07	9.07396e-08	0.000368805	0.00062898	0.000176386	0.00107143	6.64399e-07	0.000805365	0.00187746
67	Huaian	Airport	Coastal Ports	Huaian Airport	0	0	1	0	0	4011	3848	0	0	1.19841e-05	1.20402e-05	0.000368805	0.00159067	0.000190023	0.000368805	2.40243e-05	0.0017807	0.00217353
68	Huangshan	Airport	Ports Along the Yangtze Rriver	Huangshan Airport	0	0	2	0	0	61100	62876	0	0	0.000182555	0.000196736	0.000737609	0.000298848	3.77599e-05	0.000737609	0.000379291	0.000336608	0.00145351
69	Huangshi	Riverport	Ports Along the Yangtze Rriver	Huangshi Riverport	126853	1627081	8	126853	1627081	0	0	0.000103689	0.000448878	0	0	0.00295044	0.00100654	0.000433512	0.003503	0	0.00144005	0.00494306
70	Huizhou	Seaport	Coastal Ports	Huizhou Seaport	809033	16646781	22	809033	16646781	13612	10298	0.000661302	0.00459251	4.06701e-05	3.22219e-05	0.0081137	0.0182739	0.00662332	0.0133675	7.2892e-05	0.0248972	0.0383376
71	Jixi	Roadport	Border Ports	Jixi Roadport	10695	41471	1	10695	41471	27940	29327	8.74207e-06	1.1441e-05	8.34794e-05	9.17628e-05	0.000368805	0.000101413	6.76019e-06	0.000388988	0.000175242	0.000108173	0.000672403
72	Jinan	Airport	Coastal Ports	Jinan Airport	0	0	15	0	0	311323	315614	0	0	0.000930174	0.000987541	0.00553207	0.0035088	0.00111377	0.00553207	0.00191772	0.00462257	0.0120724
73	Jiamusi	Airport	Border Ports	Jiamusi Airport	0	0	2	50569	351417	82525	78248	0	0	4.12975e-05	3.58734e-05	0.000737609	0.000630091	0.000122415	0.000737609	7.7171e-05	0.000752506	0.00156729
74	Jiamusi	Riverport	Border Ports	Jiamusi Riverport	50569	351417	10	50569	351417	82525	78248	4.1335e-05	9.69488e-05	0.000205272	0.000208961	0.00368805	0.000630091	0.000122415	0.00382633	0.000414232	0.000752506	0.00499307
75	Jiaxing	Seaport	Coastal Ports	Jiaxing Seaport	1791779	7316395	22	1791779	7316395	10896	10891	0.0014646	0.00201844	3.25552e-05	3.40774e-05	0.0081137	0.0162457	0.00291969	0.0115967	6.66326e-05	0.0191654	0.0308288
76	Jiangmen	Riverport	Coastal Ports	Jiangmen Riverport	3367738	2377125	81	3647590	2618939	139830	141617	0.00275278	0.0006558	0.000309579	0.000328324	0.0298732	0.00838757	0.00149006	0.0332818	0.000637903	0.00987763	0.0437973
77	Jieyang	Seaport	Coastal Ports	Jieyang Seaport	88652	4565	2	88971	5105	137171	140179	7.2464e-05	1.25939e-06	0	0	0.000737609	0.00353747	0.000116257	0.000811333	0	0.00365373	0.00446506
78	Jieyang	Airport	Coastal Ports	Jieyang Airport	319	540	5	88971	5105	137171	140179	2.6075e-07	1.48975e-07	0.000409841	0.000438613	0.00184402	0.00353747	0.000116257	0.00184443	0.000848454	0.00365373	0.00634662
79	Jinhua	Airport	Coastal Ports	Jinhua Airport	0	0	1	0	0	0	0	0	0	0	0	0.000368805	0.0219647	0.000419927	0.000368805	0	0.0223846	0.0227534
80	Jinzhou	Seaport	Coastal Ports	Jinzhou Seaport	3508918	5924348	38	3508918	5924348	5424	5290	0.00286818	0.00163441	1.62059e-05	1.65522e-05	0.0140146	0.000637524	0.000413391	0.0185172	3.2758e-05	0.00105092	0.0196008
81	Jiujiang	Riverport	Ports Along the Yangtze Rriver	Jiujiang Riverport	582157	504104	4	582157	504104	0	0	0.000475854	0.000139072	0	0	0.00147522	0.00250991	0.000278495	0.00209014	0	0.00278841	0.00487855
82	Jiuquan	Roadport	Border Ports	Jiuquan Roadport	0	0	1	0	0	0	0	0	0	0	0	0.000368805	5.94872e-05	9.19923e-07	0.000368805	0	6.04071e-05	0.000429212
83	Jiuquan	Airport	Border Ports	Jiuquan Airport	0	0	0	0	0	0	0	0	0	0	0	0	5.94872e-05	9.19923e-07	0	0	6.04071e-05	6.04071e-05
84	Kashgar	Roadport	Border Ports	Kashgar Roadport	130396	6743	1	130414	7114	16460	18400	0.000106585	1.86026e-06	3.58119e-05	3.78634e-05	0.000368805	0.000640638	1.06156e-05	0.00047725	7.36754e-05	0.000651253	0.00120218
85	Kashgar	Airport	Border Ports	Kashgar Airport	18	371	2	130414	7114	16460	18400	1.47132e-08	1.02351e-07	1.33675e-05	1.97093e-05	0.000737609	0.000640638	1.06156e-05	0.000737726	3.30767e-05	0.000651253	0.00142206
86	Kizilsu	Roadport	Border Ports	Kizilsu Roadport	712321	54234	6	712321	54234	39664	39326	0.00058225	1.49621e-05	0.000118509	0.000123049	0.00221283	9.44336e-05	1.11387e-05	0.00281004	0.000241558	0.000105572	0.00315717
87	Kunming	Airport	Border Ports	Kunming Airport	12741	14354	24	12741	14354	1156829	1159610	1.04145e-05	3.95998e-06	0.00345639	0.00362836	0.00885131	0.00236198	0.000902586	0.00886568	0.00708475	0.00326457	0.019215
88	Lhasa	Airport	Border Ports	Lhasa Airport	55	136	4	55	136	23790	21913	4.49569e-08	3.75196e-08	7.108e-05	6.85647e-05	0.00147522	0.000230546	5.27805e-06	0.0014753	0.000139645	0.000235824	0.00185077
89	Lan'Zhou	Airport	Border Ports	Lan'Zhou Airport	0	0	8	0	0	69455	68701	0	0	0.000207518	0.000214962	0.00295044	0.00270945	0.000204955	0.00295044	0.000422481	0.00291441	0.00628732
90	Lijiang	Airport	Border Ports	Lijiang Airport	0	0	5	0	0	16157	15986	0	0	4.82741e-05	5.00194e-05	0.00184402	2.49965e-05	0	0.00184402	9.82935e-05	2.49965e-05	0.00196731
91	Lianyungang	Seaport	Coastal Ports	Lianyungang Seaport	11825351	74283129	113	11825351	74283129	86742	96406	0.00966602	0.0204932	0.000259169	0.00030165	0.0416749	0.00238793	0.00113686	0.0718341	0.000560818	0.00352479	0.0759197
92	Lianyungang	Airport	Coastal Ports	Lianyungang Airport	0	0	2	11825351	74283129	86742	96406	0	0	0	0	0.000737609	0.00238793	0.00113686	0.000737609	0	0.00352479	0.0042624
93	Lincang	Roadport	Border Ports	Lincang Roadport	157405	368597	1	157405	368597	79082	77662	0.000128663	0.000101688	0.000236282	0.000243001	0.000368805	2.48142e-05	0.000117635	0.000599156	0.000479283	0.000142449	0.00122089
94	Liuzhou	Riverport	Coastal Ports	Liuzhou Riverport	3977	513202	2	3977	513202	56	24	3.25079e-06	0.000141582	1.67317e-07	7.50948e-08	0.000737609	0.000457325	0.000439018	0.000882442	2.42412e-07	0.000896343	0.00177903
95	Luoyang	Airport	Inland Ports	Luoyang Airport	0	6	2	0	6	14919	13968	0	1.65528e-09	4.45752e-05	4.37052e-05	0.000737609	0.000805889	0.000117303	0.000737611	8.82804e-05	0.000923192	0.00174908
96	Maanshan	Riverport	Ports Along the Yangtze Rriver	Maanshan Riverport	882450	14735958	3	882450	14735958	510	65	0.000721313	0.00406535	1.52378e-06	2.03382e-07	0.00110641	0.000793795	0.000381615	0.00589308	1.72717e-06	0.00117541	0.00707021
97	Maoming	Seaport	Coastal Ports	Maoming Seaport	1896246	12818230	15	1896246	12818230	9537	9301	0.00154999	0.00353629	2.84948e-05	2.91024e-05	0.00553207	0.000606721	0.000176745	0.0106183	5.75971e-05	0.000783466	0.0114594
98	Meizhou	Airport	Coastal Ports	Meizhou Airport	0	1	1	0	1	14774	14492	0	2.7588e-10	4.41419e-05	4.53448e-05	0.000368805	0.00116074	5.68081e-05	0.000368805	8.94867e-05	0.00121755	0.00167584
99	Mudanjiang	Roadport	Border Ports	Mudanjiang Roadport	404165	508048	1	563739	8109415	646981	658166	0.000330364	0.00014016	0.00146882	0.00152619	0.000368805	0.000714985	0.000753279	0.000839328	0.00299502	0.00146826	0.00530261
100	Mudanjiang	Airport	Border Ports	Mudanjiang Airport	5	0	1	563739	8109415	646981	658166	4.08699e-09	0	0.000183652	0.000186626	0.000368805	0.000714985	0.000753279	0.000368809	0.000370278	0.00146826	0.00220735
101	Mudanjiang	Railport	Border Ports	Mudanjiang Railport	159569	7601367	1	563739	8109415	646981	658166	0.000130431	0.00209706	0.000280582	0.00034655	0.000368805	0.000714985	0.000753279	0.0025963	0.000627133	0.00146826	0.00469169
102	Nanchang	Airport	Ports Along the Yangtze Rriver	Nanchang Airport	607	561	4	607	561	250995	251255	4.96161e-07	1.54768e-07	0.000749926	0.000786165	0.00147522	0.00429513	0.000968219	0.00147587	0.00153609	0.00526335	0.00827531
103	Nanjing	Airport	Ports Along the Yangtze Rriver	Nanjing Airport	99431	13525	17	11012420	9558745	1166552	1196877	8.12747e-05	3.73127e-06	0.00344217	0.00369182	0.00626968	0.0188334	0.00869936	0.00635468	0.00713399	0.0275328	0.0410215
104	Nanjing	Riverport	Ports Along the Yangtze Rriver	Nanjing Riverport	10912989	9545220	27	11012420	9558745	1166552	1196877	0.00892026	0.00263333	4.32695e-05	5.31515e-05	0.00995772	0.0188334	0.00869936	0.0215113	9.6421e-05	0.0275328	0.0491405
105	NanNing	Airport	Border Ports	NanNing Airport	36	310	10	36	310	496774	498749	2.94263e-08	8.55227e-08	0.00148427	0.00156056	0.00368805	0.00200994	0.000970032	0.00368816	0.00304483	0.00297997	0.00971296
106	Nanping	Airport	Coastal Ports	Nanping Airport	0	0	2	0	0	7372	7463	0	0	2.20261e-05	2.33514e-05	0.000737609	0.000649803	2.81202e-05	0.000737609	4.53775e-05	0.000677923	0.00146091
107	Nantong	Airport	Ports Along the Yangtze Rriver	Nantong Airport	0	0	2	11212484	42458890	37302	28876	0	0	8.86185e-06	8.17595e-06	0.000737609	0.0144416	0.00297554	0.000737609	1.70378e-05	0.0174172	0.0181718
108	Nantong	Riverport	Ports Along the Yangtze Rriver	Nantong Riverport	11212484	42458890	56	11212484	42458890	37302	28876	0.00916506	0.0117135	0.000102589	8.21757e-05	0.0206531	0.0144416	0.00297554	0.0415317	0.000184765	0.0174172	0.0591336
109	Ningbo	Seaport	Coastal Ports	Ningbo Seaport	46036862	148261168	178	46046401	148266404	638846	673647	0.0376304	0.0409022	0.000314225	0.000402355	0.0656472	0.0428826	0.00971296	0.14418	0.00071658	0.0525956	0.197492
110	Ningbo	Airport	Coastal Ports	Ningbo Airport	9539	5236	7	46046401	148266404	638846	673647	7.79716e-06	1.44451e-06	0.00159453	0.00170545	0.00258163	0.0428826	0.00971296	0.00259087	0.00329998	0.0525956	0.0584864
111	Ningde	Seaport	Coastal Ports	Ningde Seaport	2811625	7299223	1	2811625	7299223	7349	7629	0.00229822	0.00201371	2.19574e-05	2.38708e-05	0.000368805	0.00207451	0.000127189	0.00468073	4.58282e-05	0.0022017	0.00692826
112	Panjin	Seaport	Coastal Ports	Panjin Seaport	0	0	2	0	0	0	0	0	0	0	0	0.000737609	0.000201678	0.000177317	0.000737609	0	0.000378995	0.0011166
113	Putian	Seaport	Coastal Ports	Putian Seaport	91928	8756227	6	91928	8756227	3129	3738	7.51418e-05	0.00241566	9.34886e-06	1.1696e-05	0.00221283	0.0021053	0.000601175	0.00470363	2.10449e-05	0.00270648	0.00743116
114	Qiqihar	Airport	Border Ports	Qiqihar Airport	0	0	1	0	0	475	583	0	0	1.41921e-06	1.82418e-06	0.000368805	0.000203704	4.22792e-05	0.000368805	3.24339e-06	0.000245983	0.000618031
115	Qinzhou	Seaport	Coastal Ports	Qinzhou Seaport	4139516	23484665	12	4139516	23484665	11944	12757	0.00338363	0.00647894	3.56864e-05	3.9916e-05	0.00442565	0.000385559	0.000402531	0.0142882	7.56025e-05	0.00078809	0.0151519
116	Qinhuangdao	Seaport	Coastal Ports	Qinhuangdao Seaport	4293097	10083434	70	4293097	10083434	43384	42442	0.00350917	0.00278181	0.000129623	0.000132799	0.0258163	0.00156705	0.000568196	0.0321073	0.000262422	0.00213525	0.034505
117	Qingdao	Seaport	Coastal Ports	Qingdao Seaport	63383191	212059496	178	63461241	212088219	1621148	1637025	0.0518093	0.0585029	0.000546752	0.00060217	0.0656472	0.024443	0.00790507	0.175959	0.00114892	0.032348	0.209456
118	Qingdao	Airport	Coastal Ports	Qingdao Airport	78050	28723	10	63461241	212088219	1621148	1637025	6.37979e-05	7.92409e-06	0.00429693	0.00452	0.00368805	0.024443	0.00790507	0.00375977	0.00881693	0.032348	0.0449247
119	Quanzhou	Seaport	Coastal Ports	Quanzhou Seaport	1239864	33292759	133	1239928	33292799	376889	386511	0.00101346	0.00918479	0.000257821	0.000266734	0.049051	0.010015	0.00302191	0.0592493	0.000524555	0.0130369	0.0728107
120	Quanzhou	Airport	Coastal Ports	Quanzhou Airport	64	40	7	1239928	33292799	376889	386511	5.23135e-08	1.10352e-08	0.000868252	0.000942641	0.00258163	0.010015	0.00302191	0.0025817	0.00181089	0.0130369	0.0174295
121	Shigatse	Roadport	Border Ports	Shigatse Roadport	50530	1095	2	50530	1095	13213	9658	4.13031e-05	3.02088e-07	3.94779e-05	3.02194e-05	0.000737609	3.11398e-05	3.27997e-06	0.000779214	6.96974e-05	3.44197e-05	0.000883331
122	Rizhao	Seaport	Coastal Ports	Rizhao Seaport	13807007	286618538	28	13807007	286618538	106635	116787	0.0112858	0.0790722	0.000318605	0.000365421	0.0103265	0.00248118	0.00381847	0.100685	0.000684026	0.00629964	0.107668
123	Sanya	Seaport	Coastal Ports	Sanya Seaport	493933	17504	2	496907	18981	200064	193998	0.00040374	4.829e-06	0.000235998	0.000246352	0.000737609	1.20128e-05	8.44552e-05	0.00114618	0.00048235	9.6468e-05	0.001725
124	Sanya	Airport	Coastal Ports	Sanya Airport	2974	1477	4	496907	18981	200064	193998	2.43094e-06	4.07474e-07	0.000361755	0.000360659	0.00147522	1.20128e-05	8.44552e-05	0.00147806	0.000722414	9.6468e-05	0.00229694
125	Xiamen	Seaport	Coastal Ports	Xiamen Seaport	29264329	30950357	148	29403693	31034349	2623299	2612267	0.0239206	0.00853857	0.00331962	0.0034621	0.0545831	0.0339991	0.0116135	0.0870423	0.00678172	0.0456126	0.139437
126	Xiamen	Airport	Coastal Ports	Xiamen Airport	139364	83992	14	29403693	31034349	2623299	2612267	0.000113916	2.31717e-05	0.0045183	0.00471156	0.00516326	0.0339991	0.0116135	0.00530035	0.00922986	0.0456126	0.0601428
127	Shantou	Seaport	Coastal Ports	Shantou Seaport	1766551	10096180	105	1766551	10096180	20772	19941	0.00144398	0.00278533	6.20628e-05	6.23944e-05	0.0387245	0.00367622	0.000898341	0.0429538	0.000124457	0.00457456	0.0476528
128	Shanwei	Seaport	Coastal Ports	Shanwei Seaport	10720	2131154	2	10720	2131154	1997	2409	8.76251e-06	0.000587942	5.96666e-06	7.53764e-06	0.000737609	0.000645533	0.000476547	0.00133431	1.35043e-05	0.00112208	0.0024699
129	Shanghai	Seaport	Coastal Ports	Shanghai Seaport	126017032	149869514	192	129417419	150090336	18120859	18024782	0.103006	0.0413459	0.00401851	0.00414923	0.0708105	0.125189	0.0966791	0.215162	0.00816774	0.221868	0.445199
130	Shanghai	Airport	Coastal Ports	Shanghai Airport	3323779	217845	32	129417419	150090336	18120859	18024782	0.00271685	6.0099e-05	0.0499235	0.0520846	0.0118017	0.125189	0.0966791	0.0145787	0.102008	0.221868	0.338455
131	Shanghai	Railport	Coastal Ports	Shanghai Railport	76608	2977	1	129417419	150090336	18120859	18024782	6.26192e-05	8.21293e-07	0.000199675	0.000164836	0.000368805	0.125189	0.0966791	0.000432245	0.000364512	0.221868	0.222665
132	Shenzhen	Roadport	Coastal Ports	Shenzhen Roadport	14750382	8790665	1	63807570	38351716	91292115	86647792	0.0120569	0.00242516	0.261894	0.261632	0.000368805	0.112678	0.0480899	0.0148509	0.523526	0.160768	0.699145
133	Shenzhen	Seaport	Coastal Ports	Shenzhen Seaport	48944861	29534868	180	63807570	38351716	91292115	86647792	0.0400074	0.00814807	0.00716669	0.00565538	0.0663848	0.112678	0.0480899	0.11454	0.0128221	0.160768	0.288131
134	Shenzhen	Airport	Coastal Ports	Shenzhen Airport	112327	26183	16	63807570	38351716	91292115	86647792	9.18159e-05	7.22335e-06	0.0036991	0.00382558	0.00590087	0.112678	0.0480899	0.00599991	0.00752468	0.160768	0.174293
135	Shenzhen	Railport	Coastal Ports	Shenzhen Railport	0	0	1	63807570	38351716	91292115	86647792	0	0	4.05147e-06	3.97377e-06	0.000368805	0.112678	0.0480899	0.000368805	8.02524e-06	0.160768	0.161145
136	Shenyang	Airport	Coastal Ports	Shenyang Airport	5220	6907	9	5220	6907	785015	776821	4.26682e-06	1.9055e-06	0.00234548	0.00243064	0.00331924	0.00391094	0.00373381	0.00332541	0.00477611	0.00764475	0.0157463
137	Shijiazhuang	Airport	Coastal Ports	Shijiazhuang Airport	5698	518	7	5698	518	183194	179708	4.65753e-06	1.42906e-07	0.000547349	0.000562298	0.00258163	0.00485939	0.00100126	0.00258643	0.00110965	0.00586065	0.00955673
138	Shuangyashan	Riverport	Border Ports	Shuangyashan Riverport	1251	4079	1	1251	4079	12359	12396	1.02256e-06	1.12531e-06	3.69264e-05	3.87865e-05	0.000368805	0.000295447	1.90947e-05	0.000370952	7.57128e-05	0.000314542	0.000761207
139	Simao	Roadport	Border Ports	Simao Roadport	0	0	1	0	0	15403	0	0	0	4.60213e-05	0	0.000368805	0.000153056	0.000101846	0.000368805	4.60213e-05	0.000254902	0.000669727
140	Simao	Riverport	Border Ports	Simao Riverport	0	0	1	0	0	15403	0	0	0	0	0	0.000368805	0.000153056	0.000101846	0.000368805	0	0.000254902	0.000623706
141	Suzhou	Riverport	Ports Along the Yangtze Rriver	Suzhou Riverport	22593978	112636876	90	22593978	112636876	92595	77452	0.0184683	0.0310742	0.000276656	0.000242344	0.0331924	0.102841	0.0441438	0.0827349	0.000519	0.146984	0.230238
142	Taizhou	Seaport	Coastal Ports	Taizhou Seaport	715485	2082960	86	715485	2082960	21330	30383	0.000584836	0.000574646	6.373e-05	9.50669e-05	0.0317172	0.0124061	0.000826376	0.0328767	0.000158797	0.0132325	0.0462679
143	Taiyuan	Airport	Inland Ports	Taiyuan Airport	20	1196	1	20	1196	200891	201610	1.6348e-08	3.29952e-07	0.000600224	0.000630828	0.000368805	0.00396888	0.00203376	0.000369151	0.00123105	0.00600263	0.00760284
144	Taizhou	Riverport	Ports Along the Yangtze Rriver	Taizhou Riverport	1356159	4273438	34	1356159	4273438	24476	21842	0.00110852	0.00117895	7.31297e-05	6.83426e-05	0.0125394	0.00365748	0.00118454	0.0148268	0.000141472	0.00484202	0.0198103
145	Tangshan	Seaport	Coastal Ports	Tangshan Seaport	18909812	255823318	49	18909812	255823318	49531	52431	0.0154568	0.0705764	0.000147989	0.000164054	0.0180714	0.00466211	0.00178647	0.104105	0.000312043	0.00644858	0.110865
146	Tianjin	Seaport	Coastal Ports	Tianjin Seaport	68064882	174200873	155	68166707	174290193	1532876	1541882	0.0556361	0.0480585	0.00131079	0.00139188	0.0571647	0.0324216	0.0240094	0.160859	0.00270268	0.0564309	0.219993
147	Tianjin	Airport	Coastal Ports	Tianjin Airport	101825	89320	19	68166707	174290193	1532876	1541882	8.32316e-05	2.46416e-05	0.00326915	0.00343259	0.00700729	0.0324216	0.0240094	0.00711516	0.00670174	0.0564309	0.0702479
148	Tonghua	Roadport	Border Ports	Tonghua Roadport	0	0	0	0	1924	10151	10236	0	0	0	0	0	0.000139077	0.000105818	0	0	0.000244896	0.000244896
149	Tonghua	Railport	Border Ports	Tonghua Railport	0	1924	1	0	1924	10151	10236	0	5.30792e-07	3.03293e-05	3.20279e-05	0.000368805	0.000139077	0.000105818	0.000369335	6.23572e-05	0.000244896	0.000676588
150	Tongling	Riverport	Ports Along the Yangtze Rriver	Tongling Riverport	200337	2545769	6	200337	2545769	504	99	0.000163755	0.000702326	1.50586e-06	3.09766e-07	0.00221283	0.000362501	0.000936998	0.00307891	1.81562e-06	0.0012995	0.00438022
151	Weihai	Seaport	Coastal Ports	Weihai Seaport	8934221	5042633	72	8935661	5043192	559467	561404	0.00730282	0.00139116	0.00112851	0.00118601	0.0265539	0.00792975	0.00176515	0.0352479	0.00231451	0.0096949	0.0472573
152	Weihai	Airport	Coastal Ports	Weihai Airport	1440	559	1	8935661	5043192	559467	561404	1.17705e-06	1.54217e-07	0.000543077	0.000570599	0.000368805	0.00792975	0.00176515	0.000370136	0.00111368	0.0096949	0.0111787
153	Weifang	Seaport	Coastal Ports	Weifang Seaport	6	0	19	6	0	2982	2706	4.90439e-09	0	8.90965e-06	8.46694e-06	0.00700729	0.00735744	0.00167816	0.00700729	1.73766e-05	0.00903559	0.0160603
154	Wenzhou	Seaport	Coastal Ports	Wenzhou Seaport	461265	3127423	19	461438	3127970	159197	157665	0.000377037	0.000862792	1.07053e-05	4.30544e-06	0.00700729	0.0114362	0.000767838	0.00824712	1.50108e-05	0.012204	0.0204662
155	Wenzhou	Airport	Coastal Ports	Wenzhou Airport	173	547	14	461438	3127970	159197	157665	1.4141e-07	1.50906e-07	0.000464945	0.000489021	0.00516326	0.0114362	0.000767838	0.00516356	0.000953966	0.012204	0.0183216
156	Wenchang	Seaport	Coastal Ports	Wenchang Seaport	64508	24816	3	64508	24816	330	290	5.27287e-05	6.84623e-06	9.85978e-07	9.07396e-07	0.00110641	2.75894e-05	6.61099e-06	0.00116599	1.89337e-06	3.42004e-05	0.00120208
157	Wenshan	Roadport	Border Ports	Wenshan Roadport	29724	254509	2	29724	254509	100950	103014	2.42963e-05	7.02138e-05	0.00030162	0.000322326	0.000737609	2.29122e-05	7.94819e-05	0.000832119	0.000623945	0.000102394	0.00155846
158	Urumqi	Airport	Border Ports	Urumqi Airport	10384	3323	16	10384	3323	506196	499009	8.48786e-06	9.16748e-07	0.00151242	0.00156138	0.00590087	0.00212308	0.000366364	0.00591028	0.00307379	0.00248945	0.0114735
159	Wuxi	Airport	Ports Along the Yangtze Rriver	Wuxi Airport	1048	525	3	2973249	20889912	257504	267845	8.56633e-07	1.44837e-07	0.000738007	0.00080584	0.00110641	0.0250606	0.00853848	0.00110742	0.00154385	0.0335991	0.0362503
160	Wuxi	Riverport	Ports Along the Yangtze Rriver	Wuxi Riverport	2972201	20889387	40	2973249	20889912	257504	267845	0.00242947	0.00576296	3.1366e-05	3.22345e-05	0.0147522	0.0250606	0.00853848	0.0229446	6.36005e-05	0.0335991	0.0566073
161	Wuhu	Riverport	Ports Along the Yangtze Rriver	Wuhu Riverport	1332300	824275	19	1332300	824275	942	465	0.00108902	0.000227401	2.81452e-06	1.45496e-06	0.00700729	0.00311349	0.000462276	0.00832371	4.26948e-06	0.00357577	0.0119037
162	Wuzhou	Riverport	Coastal Ports	Wuzhou Riverport	391464	347383	43	391464	347383	3719	4386	0.000319982	9.58359e-05	1.11117e-05	1.37236e-05	0.0158586	0.000269616	0.000154225	0.0162744	2.48353e-05	0.000423841	0.0167231
163	Wuhan	Airport	Ports Along the Yangtze Rriver	Wuhan Airport	35662	7279	21	3225098	12517963	941653	945317	2.91501e-05	2.00813e-06	0.00281348	0.00295785	0.0077449	0.00996865	0.00488232	0.00777605	0.00577133	0.014851	0.0283984
164	Wuhan	Riverport	Ports Along the Yangtze Rriver	Wuhan Riverport	3189436	12510684	10	3225098	12517963	941653	945317	0.00260704	0.00345144	0	0	0.00368805	0.00996865	0.00488232	0.00974653	0	0.014851	0.0245975
165	Xi'an	Airport	Inland Ports	Xi'an Airport	7233	16480	17	7233	16480	840994	844466	5.91224e-06	4.5465e-06	0.00251273	0.00264229	0.00626968	0.0055369	0.00223418	0.00628014	0.00515502	0.00777108	0.0192062
166	Xining	Airport	Inland Ports	Xining Airport	2	55	2	2	55	15698	15701	1.6348e-09	1.51734e-08	4.69027e-05	4.91277e-05	0.000737609	0.000890191	7.70677e-05	0.000737626	9.60303e-05	0.000967259	0.00180091
167	Xishuangbanna	Roadport	Border Ports	Xishuangbanna Roadport	873042	893213	4	873042	893451	922320	914553	0.000713623	0.000246419	0.00271581	0.00282238	0.00147522	0.00011199	0.000123271	0.00243526	0.00553819	0.000235261	0.00820871
168	Xishuangbanna	Airport	Border Ports	Xishuangbanna Airport	0	0	2	873042	893451	922320	914553	0	0	1.51363e-05	1.5626e-05	0.000737609	0.00011199	0.000123271	0.000737609	3.07622e-05	0.000235261	0.00100363
169	Xishuangbanna	Riverport	Border Ports	Xishuangbanna Riverport	0	238	1	873042	893451	922320	914553	0	6.56593e-08	2.47719e-05	2.35892e-05	0.000368805	0.00011199	0.000123271	0.00036887	4.83611e-05	0.000235261	0.000652492
170	Xilingol	Roadport	Border Ports	Xilingol Roadport	1508944	691543	2	2288884	7777849	693062	698306	0.00123341	0.000190783	0.00178936	0.00188557	0.000737609	0.000196903	0.000216501	0.0021618	0.00367493	0.000413404	0.00625013
171	Xilingol	Railport	Border Ports	Xilingol Railport	779940	7086306	5	2288884	7777849	693062	698306	0.000637521	0.00195497	0.000281377	0.0002994	0.00184402	0.000196903	0.000216501	0.00443651	0.000580777	0.000413404	0.00543069
172	Xing'an	Roadport	Border Ports	Xing'an Roadport	125	0	1	125	0	933	1048	1.02175e-07	0	2.78763e-06	3.27914e-06	0.000368805	3.5421e-05	1.16918e-05	0.000368907	6.06677e-06	4.71128e-05	0.000422086
173	Xuzhou	Airport	Coastal Ports	Xuzhou Airport	38	65	6	38	65	69888	70325	3.10611e-08	1.79322e-08	0.000208812	0.000220044	0.00221283	0.00258481	0.000382762	0.00221288	0.000428856	0.00296757	0.00560931
174	Yantai	Seaport	Coastal Ports	Yantai Seaport	17488536	86612637	68	17491547	86618625	466734	467808	0.0142951	0.0238947	0.000587341	0.000631861	0.0250787	0.0177291	0.00972776	0.0632685	0.0012192	0.0274569	0.0919446
175	Yantai	Airport	Coastal Ports	Yantai Airport	3011	5988	2	17491547	86618625	466734	467808	2.46119e-06	1.65197e-06	0.000807172	0.000831888	0.000737609	0.0177291	0.00972776	0.000741722	0.00163906	0.0274569	0.0298377
176	Yanbian	Roadport	Border Ports	Yanbian Roadport	606161	1265674	1	659107	2462601	544084	526025	0.000495475	0.000349174	0.000611118	0.000639311	0.000368805	0.000602708	0.000185473	0.00121345	0.00125043	0.000788182	0.00325206
177	Yanbian	Airport	Border Ports	Yanbian Airport	145	4	2	659107	2462601	544084	526025	1.18523e-07	1.10352e-09	0.000981117	0.000971712	0.000737609	0.000602708	0.000185473	0.000737729	0.00195283	0.000788182	0.00347874
178	Yanbian	Railport	Border Ports	Yanbian Railport	52801	1196923	1	659107	2462601	544084	526025	4.31594e-05	0.000330207	3.33858e-05	3.48847e-05	0.000368805	0.000602708	0.000185473	0.000742171	6.82705e-05	0.000788182	0.00159862
179	Yancheng	Seaport	Coastal Ports	Yancheng Seaport	357556	6685870	8	357803	6685966	104342	107451	0.000292266	0.00184449	1.35766e-05	1.86736e-05	0.00295044	0.00292734	0.00105576	0.0050872	3.22502e-05	0.0039831	0.00910255
180	Yancheng	Airport	Coastal Ports	Yancheng Airport	247	96	3	357803	6685966	104342	107451	2.01897e-07	2.64844e-08	0.000298178	0.000317535	0.00110641	0.00292734	0.00105576	0.00110664	0.000615713	0.0039831	0.00570546
181	Yangzhou	Airport	Ports Along the Yangtze Rriver	Yangzhou Airport	0	0	8	3805550	5038448	17034	15348	0	0	2.86083e-05	2.86956e-05	0.00295044	0.00534282	0.000984214	0.00295044	5.73039e-05	0.00632703	0.00933477
182	Yangzhou	Riverport	Ports Along the Yangtze Rriver	Yangzhou Riverport	3805550	5038448	39	3805550	5038448	17034	15348	0.00311065	0.00139	2.22861e-05	1.93275e-05	0.0143834	0.00534282	0.000984214	0.018884	4.16136e-05	0.00632703	0.0252527
183	Yangjiang	Seaport	Coastal Ports	Yangjiang Seaport	53117	10519224	2	53117	10519224	4611	4603	4.34177e-05	0.00290204	1.37768e-05	1.44026e-05	0.000737609	0.00138716	0.000172261	0.00368307	2.81794e-05	0.00155942	0.00527067
184	Yichun	Riverport	Border Ports	Yichun Riverport	0	5948	1	0	5948	0	0	0	1.64093e-06	0	0	0.000368805	3.93868e-05	3.22621e-06	0.000370446	0	4.26131e-05	0.000413059
185	Ili	Roadport	Border Ports	Ili Roadport	916127	21604039	6	916127	21604039	169168	188760	0.00074884	0.00596011	0.000497396	0.000581187	0.00221283	0.001778	4.24168e-05	0.00892178	0.00107858	0.00182042	0.0118208
186	Ili	Railport	Border Ports	Ili Railport	0	0	14	916127	21604039	169168	188760	0	0	8.04618e-06	9.43379e-06	0.00516326	0.001778	4.24168e-05	0.00516326	1.748e-05	0.00182042	0.00700117
187	Yichang	Airport	Ports Along the Yangtze Rriver	Yichang Airport	0	4	2	0	4	8246	8299	0	1.10352e-09	2.46375e-05	2.59672e-05	0.000737609	0.00168744	0.000155087	0.00073761	5.06047e-05	0.00184253	0.00263074
188	Yinchuan	Airport	Inland Ports	Yinchuan Airport	49	157	12	49	157	35808	35970	4.00525e-08	4.33131e-08	0.000106988	0.000112548	0.00442565	0.000680174	8.5801e-05	0.00442574	0.000219536	0.000765975	0.00541125
189	Yingkou	Seaport	Coastal Ports	Yingkou Seaport	14987233	58387515	30	14987233	58387515	62372	56352	0.0122505	0.0161079	0.000186356	0.000176323	0.0110641	0.00142837	0.000579924	0.0394226	0.000362678	0.0020083	0.0417936
190	Yueyang	Riverport	Ports Along the Yangtze Rriver	Yueyang Riverport	283381	654808	19	283381	654808	39	26	0.000231635	0.000180648	1.16525e-07	8.13527e-08	0.00700729	0.000453586	9.0654e-05	0.00741957	1.97877e-07	0.00054424	0.00796401
191	Zhangjiang	Seaport	Coastal Ports	Zhangjiang Seaport	5508533	71899704	78	5508534	71899734	44925	47256	0.00450266	0.0198357	6.50207e-05	7.79766e-05	0.0287668	0.00153667	0.000699169	0.0531051	0.000142997	0.00223584	0.0554839
192	Zhangjiang	Airport	Coastal Ports	Zhangjiang Airport	1	30	2	5508534	71899734	44925	47256	8.17398e-10	8.27639e-09	6.92067e-05	6.98851e-05	0.000737609	0.00153667	0.000699169	0.000737618	0.000139092	0.00223584	0.00311255
193	Zhangjiajie	Airport	Ports Along the Yangtze Rriver	Zhangjiajie Airport	0	0	1	0	0	118797	119452	0	0	0.000354943	0.00037376	0.000368805	3.07077e-05	4.92974e-06	0.000368805	0.000728703	3.56374e-05	0.00113314
194	Zhangzhou	Seaport	Coastal Ports	Zhangzhou Seaport	4806231	6853516	18	4806231	6853516	9770	9551	0.0039286	0.00189075	2.91909e-05	2.98846e-05	0.00663848	0.00446901	0.000622845	0.0124578	5.90755e-05	0.00509185	0.0176088
195	Changchun	Airport	Border Ports	Changchun Airport	131	3547	6	131	3547	282259	286079	1.07079e-07	9.78545e-07	0.000843337	0.000895127	0.00221283	0.00126365	0.00577641	0.00221391	0.00173846	0.00704006	0.0109924
196	Changsha	Airport	Ports Along the Yangtze Rriver	Changsha Airport	2837	5785	15	2837	5785	824406	821974	2.31896e-06	1.59596e-06	0.00246317	0.00257192	0.00553207	0.00521423	0.0015108	0.00553598	0.00503509	0.00672503	0.0172961
197	Zhaoqing	Riverport	Coastal Ports	Zhaoqing Riverport	1147767	2273338	16	1147964	2273418	39606	54101	0.000938183	0.000627168	4.26779e-05	7.0827e-05	0.00590087	0.00247455	0.00110432	0.00746622	0.000113505	0.00357887	0.0111586
198	Zhaoqing	Railport	Coastal Ports	Zhaoqing Railport	197	80	1	1147964	2273418	39606	54101	1.61027e-07	2.20704e-08	7.56574e-05	9.84525e-05	0.000368805	0.00247455	0.00110432	0.000368988	0.00017411	0.00357887	0.00412197
199	Zhenjiang	Riverport	Ports Along the Yangtze Rriver	Zhenjiang Riverport	5678543	17681289	58	5678543	17681289	16145	14630	0.00464163	0.00487791	4.82382e-05	4.57766e-05	0.0213907	0.00426668	0.00111813	0.0309102	9.40148e-05	0.00538481	0.036389
200	Zhengzhou	Airport	Inland Ports	Zhengzhou Airport	108349	24588	17	168856	44271	623966	612411	8.85643e-05	6.78333e-06	0.00186429	0.0019162	0.00626968	0.0024116	0.00074027	0.00636503	0.0037805	0.00315187	0.0132974
201	Zhengzhou	Railport	Inland Ports	Zhengzhou Railport	60507	19683	9	168856	44271	623966	612411	4.94583e-05	5.43014e-06	0	0	0.00331924	0.0024116	0.00074027	0.00337413	0	0.00315187	0.006526
202	Zhongshan	Riverport	Coastal Ports	Zhongshan Riverport	3212567	963894	100	3212567	963894	707038	658940	0.00262595	0.000265919	0.0021125	0.00206179	0.0368805	0.0149319	0.00242746	0.0397723	0.00417429	0.0173593	0.0613059
203	Chongqing	Airport	Ports Along the Yangtze Rriver	Chongqing Airport	99081	23629	26	2114691	5597778	1115283	1108916	8.09886e-05	6.51876e-06	0.00333226	0.00346974	0.00958892	0.0176046	0.00407809	0.00967643	0.006802	0.0216827	0.0381611
204	Chongqing	Riverport	Ports Along the Yangtze Rriver	Chongqing Riverport	2015610	5574149	18	2114691	5597778	1115283	1108916	0.00164756	0.00153779	0	0	0.00663848	0.0176046	0.00407809	0.00982383	0	0.0216827	0.0315065
205	Zhoushan	Seaport	Coastal Ports	Zhoushan Seaport	440738	102505297	35	440738	102505297	78021	80237	0.000360258	0.0282791	0.000233112	0.000251058	0.0129082	0.00279567	0.00154282	0.0415475	0.00048417	0.00433849	0.0463702
206	Zhuhai	Roadport	Coastal Ports	Zhuhai Roadport	2184928	354707	1	27317334	16358019	65315586	67607638	0.00178596	9.78564e-05	0.189864	0.206573	0.000368805	0.0156705	0.00658057	0.00225262	0.396437	0.0222511	0.420941
207	Zhuhai	Seaport	Coastal Ports	Zhuhai Seaport	24944392	15885223	117	27317334	16358019	65315586	67607638	0.0203895	0.00438241	0.00524648	0.00492258	0.0431501	0.0156705	0.00658057	0.067922	0.0101691	0.0222511	0.100342
