# Supplementary material for: Spatio-temporal evolution of port opening in China's 40 years of reform and opening-up period
Source: PLoS One. 2019 Aug 12;14(8):e0220912. doi: 10.1371/journal.pone.0220912 (PMC6690548; doi:10.1371/journal.pone.0220912)
Supplement: S2 Table — (XLSX) [file pone.0220912.s002.xlsx]

## Sheet: Sheet1
Original port name	Port Type	Combined port name
Pulan	Roadport	Ali Roadport
Takeshiken	Roadport	Altay Roadport
Hongshanzui	Roadport
Aheitubieke	Roadport
Jimunai	Roadport
Ceke	Roadport	Alxa Roadport
Pingmeng	Roadport	Baise Roadport
Longbang	Roadport
Linjiang	Roadport	Baishan Roadport
Changbai	Roadport
Tengchong	Roadport	Baoshan Roadport
Mandula	Roadport	Baotou Roadport
Ganqmod	Roadport	Bayannaoer Roadport
Alashankou	Roadport	Bortala Roadport
Wulasitai	Roadport	Changji Roadport
Shuikou	Roadport	Chongzuo Roadport
Youyiguan	Roadport
Aidian	Roadport
Dandong	Roadport	Dandong Roadport
Ruili	Roadport	Dehong Roadport
Wanding	Roadport
Dongxing	Roadport	Fangchenggang Roadport
Laoyemiao	Roadport	Hami Roadport
Jinshuihe	Roadport	Honghe Roadport
Hekou	Roadport
Shiwei	Roadport	Hulunbeier Roadport
Heishantou	Roadport
Manzhouli	Roadport
Arhaxat	Roadport
Ebuduge	Roadport
Mazongshan	Roadport	Jiuquan Roadport
Mishan	Roadport	Jixi Roadport
Hulin	Roadport
Kalasu	Roadport	Kashgar Roadport
Hongqilafu	Roadport
Tuergate	Roadport	Kizilsu Roadport
Yierkeshitan	Roadport
Mengding	Roadport	Lincang Roadport
Dongning	Roadport	Mudanjiang Roadport
Suifenhe	Roadport
Huanggang	Roadport	Shenzhen Roadport
Wenjindu	Roadport
Shenchouwan	Roadport
Futian	Roadport
Shatoujiao	Roadport
Luohu	Roadport
Jilong	Roadport	Shigatse Roadport
Zhangmu	Roadport
Mengkang	Roadport	Simao Roadport
Jian	Roadport	Tonghua Roadport
Dulong	Roadport	Wenshan Roadport
Tianbao	Roadport
Zhuengadabuqi	Roadport	Xilingol Roadport
Erlianhaote	Roadport
Aershan	Roadport	Xing'an Roadport
Daluo	Roadport	Xishuangbanna Roadport
Mohan	Roadport
Guchengli	Roadport	Yanbian Roadport
Nanping	Roadport
Sanhe	Roadport
Kaishantun	Roadport
Tumen	Roadport
Shatuozi	Roadport
Quanhe	Roadport
Hunchun	Roadport
Baketu	Roadport	Yili Roadport
Horgos	Roadport
Dulata	Roadport
Muzhaerte	Roadport
Hengqin	Roadport	Zhuhai Roadport
Zhuaogongyequ	Roadport
Gongbei	Roadport
Basuo	Seaport	Basuo Seaport
Beihai	Seaport	Beihai Seaport
Shitoubu	Seaport
Chaozhou	Seaport	Chaozhou Seaport
Dalian	Seaport	Dalian Seaport
Lvshunxingang	Seaport
Zhuanghe	Seaport
Changxingdao	Seaport
Dandong	Seaport	Dandong Seaport
Dongying	Seaport	Dongying Seaport
Fangcheng	Seaport	Fangchenggang Seaport
Jiangshan	Seaport
Qisha	Seaport
Fuzhou	Seaport	Fuzhou Seaport
Pingtan	Seaport
Nansha	Seaport	Guangzhou Seaport
Guangzhou	Seaport
Lianhuashan	Seaport
Haikou	Seaport	Haikou Seaport
Huizhou	Seaport	Huizhou Seaport
Huludao	Seaport	Huludao Seaport
Guanghai	Seaport	Jiangmen Seaport
Zhapu	Seaport	Jiaxing Seaport
Jieyang	Seaport	Jieyang Seaport
Jinzhou	Seaport	Jinzhou Seaport
Lianyungang	Seaport	Lianyungang Seaport
Shuidong	Seaport	Maoming Seaport
Rudong	Seaport	Nantong Seaport
Qidong	Seaport
Ningbo	Seaport	Ningbo Seaport
Ningde	Seaport	Ningde Seaport
Panjin	Seaport	Panjin Seaport
Xiuyu	Seaport	Putian Seaport
Qingdao	Seaport	Qingdao Seaport
Qinhuangdao	Seaport	Qinhuangdao Seaport
Qinzhou	Seaport	Qinzhou Seaport
Quanzhou	Seaport	Quanzhou Seaport
Shijiu	Seaport	Rizhao Seaport
Lanshan	Seaport
Sanya	Seaport	Sanya Seaport
Shanghai	Seaport	Shanghai Seaport
Chaoyang	Seaport	Shantou Seaport
Shantou	Seaport
Nanao	Seaport
Shanwei	Seaport	Shanwei Seaport
Yantian	Seaport	Shenzhen Seaport
Shekou	Seaport
Shenchou	Seaport
Dayawan	Seaport
Xichong	Seaport
Chiwan	Seaport
Mawan	Seaport
Dongjiaotou	Seaport
Meisha	Seaport
Taizhou	Seaport	Taizhou Seaport
Tangshan	Seaport	Tangshan Seaport
Tianjin	Seaport	Tianjin Seaport
Bozhong	Seaport
Weifang	Seaport	Weifang Seaport
Weihai	Seaport	Weihai Seaport
Shidao	Seaport
Longyan	Seaport
Qinglan	Seaport	Wenchang Seaport
Wenzhou	Seaport	Wenzhou Seaport
Xiamen	Seaport	Xiamen Seaport
Dafeng	Seaport	Yancheng Seaport
Yangjiang	Seaport	Yangjiang Seaport
Yantai	Seaport	Yantai Seaport
Longkou	Seaport
Laizhou	Seaport
Penglai	Seaport
Yingkou	Seaport	Yingkou Seaport
Huanghua	Seaport	Zhangzhou Seaport
Yangpu	Seaport
Zhangzhou	Seaport
Zhanjiang	Seaport	Zhanjiang Seaport
Zhoushan	Seaport	Zhoushan Seaport
Zhuhai	Seaport	Zhuhai Seaport
Wanzi	Seaport
Wanshan	Seaport
Jiuzhou	Seaport
Beihaijichang	Airport	Beihai Airport
Shoudujichang	Airport	Beijing Airport
Changchunjichang	Airport	Changchun Airport
Changshajichang	Airport	Changsha Airport
Changzhoujichang	Airport	Changzhou Airport
Chengdujichang	Airport	Chengdu Airport
Zhongqingjichang	Airport	Chongqing Airport
Dalianjichang	Airport	Dalian Airport
Fuzhoujichang	Airport	Fuzhou Airport
Guangzhoujichang	Airport	Guangzhou Airport
Guilinjichang	Airport	Guilin Airport
Guiyangjichang	Airport	Guiyang Airport
Haikoujichang	Airport	Haikou Airport
Hangzhoujichang	Airport	Hangzhou Airport
Harbinjichang	Airport	Harbin Airport
Hefeijichang	Airport	Hefei Airport
Huhehaotejichang	Airport	Hohhot Airport
Huaianjichang	Airport	Huai'an Airport
Huangshanjichang	Airport	Huangshan Airport
Manzhoulijichang	Airport	Hulunbeier Airport
Hailarjichang	Airport
Jiamusijichang	Airport	Jiamusi Airport
Jieyangjichang	Airport	Jieyang Airport
Jinanjichang	Airport	Jinan Airport
Yiwujichang	Airport	Jinhua Airport
Dunhuangjichang	Airport	Jiuquan Airport
Kashijichang	Airport	Kashgar Airport
Kunmingjichang	Airport	Kunming Airport
Lanzhoujichang	Airport	Lanzhou Airport
Lasajichang	Airport	Lhasa Airport
Lianyungangjichang	Airport	Lianyungang Airport
Lijiangjichang	Airport	Lijiang Airport
Luoyangjichang	Airport	Luoyang Airport
Meizhoujichang	Airport	Meizhou Airport
Mudanjiangjichang	Airport	Mudanjiang Airport
Nanchangjichang	Airport	Nanchang Airport
Nanjingjichang	Airport	Nanjing Airport
Nanningjichang	Airport	Nanning Airport
Wuyishanjichang	Airport	Nanping Airport
Nantongjichang	Airport	Nantong Airport
Ningbojichang	Airport	Ningbo Airport
Qingdaojichang	Airport	Qingdao Airport
Qiqiharjichang	Airport	Qiqihar Airport
Quanzhoujichang	Airport	Quanzhou Airport
Sanyajichang	Airport	Sanya Airport
Shanghaijichang	Airport	Shanghai Airport
Shenyangjichang	Airport	Shenyang Airport
Shenchoujichang	Airport	Shenzhen Airport
Shijiazhuangjichang	Airport	Shijiazhuang Airport
Taiyuanjichang	Airport	Taiyuan Airport
Tianjinjichang	Airport	Tianjin Airport
Wulumuqijichang	Airport	Urumqi Airport
Weihaijichang	Airport	Weihai Airport
Wenzhoujichang	Airport	Wenzhou Airport
Wuhanjichang	Airport	Wuhan Airport
Wuxijichang	Airport	Wuxi Airport
Xiamenjichang	Airport	Xiamen Airport
Xianjichang	Airport	Xi'an Airport
Xiningjichang	Airport	Xining Airport
Xishuangbannajichang	Airport	Xishuangbanna Airport
Xuzhoujichang	Airport	Xuzhou Airport
Yanjijichang	Airport	Yanbian Airport
Yanchengjichang	Airport	Yancheng Airport
Yangtaijichang	Airport	Yangzhou Airport
Yantaijichang	Airport	Yantai Airport
Yichangjichang	Airport	Yichang Airport
Yinchuanjichang	Airport	Yinchuan Airport
Zhangjiajiejichang	Airport	Zhangjiajie Airport
Zhanjiangjichang	Airport	Zhanjiang Airport
Zhengzhoujichang	Airport	Zhengzhou Airport
Anqing	Riverport	Anqing Riverport
Daan	Riverport	Baicheng Riverport
Changzhou	Riverport	Changzhou Riverport
Chizhou	Riverport	Chizhou Riverport
Zhongqing	Riverport	Chongqing Riverport
Mohe	Riverport	Daxinganling Riverport
Huma	Riverport
Humen	Riverport	Dongguan Riverport
Gaoming	Riverport	Foshan Riverport
Nanhai	Riverport
Rongqi	Riverport
Wuzhou	Riverport	Ganzhou Riverport
Xintang	Riverport	Guangzhou Riverport
Guigang	Riverport	Guigang Riverport
Harbin	Riverport	Harbin Riverport
Luobei	Riverport	Hegang Riverport
Suibin	Riverport
Heihe	Riverport	Heihe Riverport
Xunke	Riverport
Sunwu	Riverport
Huangshi	Riverport	Huangshi Riverport
Tongjiang	Riverport	Jiamusi Riverport
Fuyuan	Riverport
Jiamusi	Riverport
Fujin	Riverport
Huachuan	Riverport
Jiangmen	Riverport	Jiangmen Riverport
Xinhui	Riverport
Heshan	Riverport
Sanbu	Riverport
Jiujiang	Riverport	Jiujiang Riverport
Liuzhou	Riverport	Liuzhou Riverport
Maanshan	Riverport	Maanshan Riverport
Nanjing	Riverport	Nanjing Riverport
Nantong	Riverport	Nantong Riverport
Rugao	Riverport
Raohe	Riverport	Shuangyashan Riverport
Simao	Riverport	Simao Riverport
Zhangjiagang	Riverport	Suzhou Riverport
Taicang	Riverport
Changshu	Riverport
Jingjiang	Riverport	Taizhou Riverport
Taizhou	Riverport
Tongling	Riverport	Tongling Riverport
Wuhan	Riverport	Wuhan Riverport
Wuhu	Riverport	Wuhu Riverport
Jiangyin	Riverport	Wuxi Riverport
Jinghong	Riverport	Xishuangbanna Riverport
Yangzhou	Riverport	Yangzhou Riverport
Jiayin	Riverport	Yichun Riverport
Chenglingji	Riverport	Yueyang Riverport
Zhaoqing	Riverport	Zhaoqing Riverport
Zhenjiang	Riverport	Zhenjiang Riverport
Zhongshan	Riverport	Zhongshan Riverport
Doumen	Riverport	Zhuhai Riverport
Beijingxizhan	Railport	Beijing Railport
Alashankou	Railport	Bortala Railport
Pingxiang	Railport	Chongzuo Railport
Dandong	Railport	Dandong Railport
Dongguan	Railport	Dongguan Railport
Fushan	Railport	Foshan Railport
Guangzhou	Railport	Guangzhou Railport
Harbin	Railport	Harbin Railport
Hekou	Railport	Honghe Railport
Manzhouli	Railport	Hulunbeier Railport
Suifenhe	Railport	Mudanjiang Railport
Shanghaizhan	Railport	Shanghai Railport
Shenzhen	Railport	Shenzhen Railport
Jian	Railport	Tonghua Railport
Erlianhaote	Railport	Xilingol Railport
Tumen	Railport	Yanbian Railport
Hunchun	Railport
Horgos	Railport	Yili Railport
Zhaoqing	Railport	Zhaoqing Railport
Zhengzhou	Railport	Zhengzhou Railport
